# Supplementary material for: Engineered proteins detect spontaneous DNA breakage in human and bacterial cells
Source: eLife. 2013 Oct 29;2:e01222. doi: 10.7554/eLife.01222 (PMC3809393; doi:10.7554/eLife.01222)
Supplement: Supplementary file 1. — (A) Escherichia coli K12 plasmids and strains used in this study. E. coli strains and plasmids were constructed using standard P1 transduction (Miller, 1992), transformation, lysogenization (Gumbiner-Russo et al., 2001), recombinant DNA (Sambrook and Russell, 2001) and phage λ Red-mediated short-homology recombineering methods (Datsenko and Wanner, 2000). Sequencing was performed by SeqWright DNA Technology Services (Houston, TX). (B) PCR primers. [file elife01222s001.xls]

## Sheet: A
Supplementary File 1A: Escherichia coli K12 plasmids and strains used in this study*
Plasmid/	Relevant Genotype	Reference or Source
Strain
pBA169	Construction vector with FRTcatFRT	(Blankschien et al., 2009)
pBA169-PsulAT7RNApol	pBA169 PsulAT7-RNA polymerase FRTcatFRT	pBA169 x cloned PsulA and T7-RNA polymerase gene at EcoRI site
pBAD24	Source of promoter PBAD	(Guzman et al., 1995)
pBBR1MCS2	Broad-host-range vector; KanR	(Kovach et al., 1995)
pCP20	Yeast Flp recombinase on a temperature-sensitive replicon λPRFLP , λcIts857, RepTs, AmpR, CamR	(Cherepanov and Wackernagel, 1995)
pDB340	PBADtetR-mCherry	pBAD24 x Cloning of tetR-mCherry
pGro11	Source of PN25tetO	(Nishihara et al., 1998)
pJA21	Source of Mu gam	(Akroyd et al., 1986)
pKD3	Source of FRTcatFRT	(Datsenko and Wanner, 2000)
pKD4	Source of FRTKanFRT	(Datsenko and Wanner, 2000)
pKD46	ori101 repA101ts PBADgam-bet-exo AmpR	(Datsenko and Wanner, 2000)
pML104-3	Source of recA	(Li and Elledge, 2005)
pMOD5	Construction vector	Epicentre
pRF1	Source of PN25tetO	A 127bp fragment containing PN25tetO amplified (primers P1, P2) from pGro11 ligated into EcoRI/SacI sites of pMOD5
pRF3	Source of FRTcatFRT PN25tetO	A 1.2 kb HindIII fragment from pKD3 containing FRTcatFRT ligated into the HindIII site of pRF1 next to PN25tetO
pRF3Gam	Source of FRTcatFRT PN25tetOgam	EcoRI fragment of Mu gam from pJA21 cloned downstream of PN25tetO into EcoRI site of pRF3
BW25113	[pKD46]	(Datsenko and Wanner, 2000)
CH3018	∆attTn7::Kan PT7gfp-m3	Plasmid-free T7-based E. coli expression systems (Striedner et al., 2010)
FC36	∆(lac-proB)XIII ara thi RifR	(Cairns and Foster, 1991)
FC40	∆(lac-proB)XIII ara thi RifR [F’ lacI33ΩlacZ proAB+]	(Cairns and Foster, 1991)
MG1655	Sequenced wild-type	(Blattner et al., 1997)
MG1655zi	MG1655zi attl::PN25tetR lacIq::SpR Strep	(Nishihara et al., 1998)
SMR816	MG1655	Sequenced wild-type strain, E. coli K12
SMR4562	FC36 [F’ lacI33ΩlacZ proAB+]	Independent construction of FC40 (McKenzie et al., 2000)
SMR5449	Su- rec+ hisG4 argE3 leuB4 proA2 thr-1 thi-1 galK2 lacY1 ara-14 xyl-5 rpsL31 kdgK51 tsx-33 (lxis1 cIts857)-mono lysogen	(Gumbiner-Russo et al., 2001)
SMR5736	recA1 ∆(argF-lac)U169 robA1 creC510 endA(BT333) hsdR514 ∆uidA(MluI)::pir-116 (=π)	(Biery et al., 2000)
SMR5833	SMR4562 [pKD46]	(McKenzie et al., 2003)
SMR6002	FC40 [F’ ∆traI::dhfr]	(Ponder et al., 2005)
SMR6233	MG1655 [pKD46]	(Magner et al., 2007)
SMR7269	MG1655 ∆araBAD567 ∆attλ::PBAD	(Pennington, 2006)
SMR7270	MG1655 ∆araBAD567 ∆attλ::PBADI-SceI	(Pennington, 2006)
RTC0013	MG1655 ∆recB::Kan	(Cirz et al., 2005)
SMR10772	FC36 ∆araBAD567	(Shee et al., 2011)
SMR11677	MG1655zi attl::PN25tetR lacIq::SpR Strep[pKD46]	MG1655zi x pKD46
SMR11768	zie3936.8::3ChiKanI-Sce = I-site C	(Shee et al., 2012)
SMR12724	MG1655zi attl::PN25tetR lacIq::FRTKanFRT Strep	SMR11677 x short homology with FRTKanFRT fragment amplified from pKD4 (primers P3, P4)
SMR12725	yddJ I-SceIsite-Kan 3Chi = I-site D	(Shee et al., 2012)
anSMR13853	MG1655 ∆attl::PsulAT7-RNA polymerase FRTcatFRT	SMR6233 x short homology of PsulAT7-RNA polymerase FRTcatFRT from pBA169-PsulAT7RNApol
SMR13855	MG1655 ∆attl::PsulAT7-RNA polymerase FRT	SMR13853 x pCP20, shifted to 37°C
SMR13867	MG1655 ∆attl::PsulAT7-RNA polymerase FRT ∆attTn7:: Kan PT7gfp-m3	SMR13855 x P1 CH3018
SMR13869	MG1655 ∆attl::PsulAT7-RNA polymerase FRT ∆attTn7::FRTcatFRT PT7gfp-m3	SMR13867 [pKD46] x short homology of FRTcatFRT from
		pBA169 (primers P15, P16)
SMR13899	BW23474 recA1 pir116 [pML104-3]	SMR5736 x pML104-3
SMR13907	BW23474 recA1 pir116 attl::PN25tetR lacIq::FRTKanFRT Strep [pML104-3]	SMR13899 x P1 SMR12724
SMR13908	BW23474 recA1 pir116 attl::PN25tetR lacIq::FRTKanFRT Strep [pRF3Gam]	SMR13907 x pRF3Gam
SMR13911	MG1655 ∆attTn7::PT7gfp FRTcatFRT, ∆attλ::PN25tetR FRTKanFRT Strep	SMR13869 x P1 SMR12724
SMR13913	MG1655 ∆attλ::PN25tetR FRT Strep	SMR12724 x pCP20, shifted to 37°C
SMR13915	MG1655 ∆attλ::PN25tetR FRT ∆attTn7::PT7gfp FRT Strep	SMR13911 transformed with pCP20, shifted to 37°C
SMR13923	MG1655 ∆attλ::PN25tetR FRT Strep [pKD46]	SMR13913 x pKD46
SMR13924	MG1655 ∆attλ::PN25tetR FRT ∆attTn7::PT7gfp FRT Strep [pKD46]	SMR13915 x pKD46
SMR13957	MG1655 ∆attλ::PN25tetR FRT ∆attTn7::FRTcatFRT PN25tetOgam-gfp	SMR13924 x short homology of FRTcatFRT PN25tetOgam from pRF3Gam (primers P9, P10)
SMR13974	MG1655 ∆attλ::PN25tetR FRT ∆attTn7::FRTcatFRT PN25tetOgam Strep	SMR13923 x short homology of PN25tetOgam (primers P7, P8) from pRF3Gam
SMR14001	FC40 zfd2509.2::PN25tetR FRTKanFRT	SMR5833 x short homology of PN25tetR FRTKanFRT from SMR12724 (primers P5, P6)
SMR14011	FC36 ∆araBAD567 zfd2509.2::PN25tetR FRTKanFRT	SMR10772 x P1 SMR14001
SMR14013	FC36 ∆ araBAD567 zfd2509.2::PN25tetR FRT	SMR14011 x pCP20, shifted to 37°C
SMR14015	FC36 ∆ araBAD567 zfd2509.2::PN25tetR FRT ∆attTn7::FRTcatFRT PN25tetOgam-gfp	SMR14013 x P1 SMR13957
SMR14072	MG1655 ∆attλ::PN25tetR FRT Strep ∆attTn7::FRTcatFRT PN25tetO	SMR13923 x short homology of FRTcatFRT PN25tetO from pRF3Gam using primers P11-P12
SMR14322	MG1655 ∆attTn7::FRTcatFRT PN25tetOgfp FRT ∆attλ::PN25tetR FRT Strep	SMR13924 x short homology of FRTcatFRT PN25tetO from pRF3Gam using primers P13, P14
SMR14323	MG1655 ∆ araBAD567 ∆attλ::PBAD zfd2509.2::PN25tetR FRTKanFRT	SMR7269 x P1 SMR14001
SMR14324	MG1655 ∆ araBAD567 ∆attλ::PBADI-SceI zfd2509.2::PN25tetR FRTKanFRT	SMR7270 x P1 SMR14001
SMR14327	MG1655 ∆ araBAD567∆attλ::PBAD zfd2509.2::PN25tetR FRT	SMR14323 x pCP20, shifted to 37°C
SMR14328	MG1655 ∆ araBAD567 ∆attλ::PBADI-SceI zfd2509.2::PN25tetR FRT	SMR14324 x pCP20, shifted to 37°C
SMR14331	MG1655 ∆araBAD567 ∆attλ::PBAD zfd2509.2::PN25tetR FRT ∆attTn7::FRTcatFRT PN25tetO	SMR14327 x P1 SMR14072
SMR14332	MG1655 ∆araBAD567 ∆attλ::PBAD zfd2509.2::PN25tetR FRT ∆attTn7::FRTcatFRT PN25tetOgfp FRT.	SMR14327 x P1 SMR14322
SMR14333	MG1655 ∆araBAD567 ∆attλ::PBAD zfd2509.2::PN25tetR FRT ∆attTn7::FRTcatFRT PN25tetOgam	SMR14327 x P1 SMR13974
SMR14334	MG1655 ∆araBAD567 ∆attλ::PBAD zfd2509.2::PN25tetR FRT ∆attTn7::FRTcatFRT PN25tetOgam-gfp	SMR14327 x P1 SMR13957
SMR14336	MG1655 ∆araBAD567 ∆attλ::PBADI-SceI zfd2509.2::PN25tetR FRT ∆attTn7::FRTcatFRT PN25tetOgfp	SMR14328 x P1 SMR14322
SMR14338	MG1655 ∆araBAD567 ∆attλ::PBADI-SceI zfd2509.2::PN25tetR FRT ∆attTn7::FRTcatFRT PN25tetOgam-gfp	SMR14328 x P1 SMR13957
SMR14350	MG1655 ∆araBAD567 ∆attλ::PBAD zfd2509.2::PN25tetR FRT ∆attTn7::FRTcatFRT PN25tetOgam I-site C	SMR14334 x P1 SMR11768
SMR14352	MG1655 ∆araBAD567 ∆attλ::PBADI-SceI zfd2509.2::PN25tetR FRT ∆attTn7::FRTcatFRT PN25tetOgfp I-site C	SMR14336 x P1 SMR11768
SMR14354	MG1655 ∆araBAD567 ∆attλ::PBADI-SceI zfd2509.2::PN25tetR FRT ∆attTn7::FRTcatFRT PN25tetOgam-gfp I-site C	SMR14338 x P1 SMR11768
SMR14360	MG1655 ∆araBAD567 ∆attλ::PBADI-SceI zfd2509.2::PN25tetR FRT ∆attTn7::FRTcatFRT PN25tetO I-site D	SMR14336 x P1 SMR12725
SMR14362	MG1655 ∆araBAD567 ∆attλ::PBADI-SceI zfd2509.2::PN25tetR FRT ∆attTn7::FRTcatFRT PN25tetOgam-gfp I-site D	SMR14338 x P1 SMR12725
SMR16387	FC36 ∆araBAD567 zfd2509.2::PN25tetR FRT ∆attTn7::FRTcatFRT PN25tetOgam-gfp [F’]	SMR14015 x SMR4562
SMR16399	MG1655 oriC::tetOarray GentR	(Joshi et al., 2011)
SMR16402	Su- rec+ hisG4 argE3 leuB4 proA2 thr-1 thi-1 galK2 lacY1 ara-14 xyl-5 rpsL31 kdgK51 tsx-33 (lxis1 cIts857)-mono lysogen [pKD46]	SMR5449 x pKD46
SMR16414	MG1655 ∆araBAD567 ∆attλ::PBAD zfd2509.2::PN25tetR FRT ∆attTn7::FRT PN25tetOgam-gfp	SMR14334 x pCP20, shifted to 37°C
SMR16434	MG1655 ∆araBAD567 ∆attλ::PBAD zfd2509.2::PN25tetR FRT ∆attTn7::FRT PN25tetOgam-gfp [pKD46].	SMR16414 x pKD46
SMR16447	Su- rec+ hisG4 argE3 leuB4 proA2 thr-1 thi-1 galK2 lacY1 ara-14 xyl-5 rpsL31 kdgK51 tsx-33 (l xis1 FRTcatFRT cIts857)	SMR16402 x short homology of FRTcatFRT from pKD3 (primers P17,P18)
SMR16470	MG1655 ∆araBAD567 ∆attλ::PBAD zfd2509.2::PN25tetR FRT ∆attTn7::FRTcatFRT lcIts857 PRgam-gfp	SMR16434 x short homology FRTcatFRT lcIts857 lPR from SMR16447 (primers P19,P20)
SMR16475	FC36 ∆araBAD567 zfd2509.2::PN25tetR FRT ∆attTn7::FRTcatFRT PN25tetOgam-gfp [F’ ∆TraI::dhfr]	SMR16387 x P1 SMR6002
SMR16511	MG1655 ∆araBAD567 ∆attλ::PBADI-SceI oriC::tetOarray GentR	SMR7270 x P1 SMR16399
SMR16528	MG1655 ∆araBAD567 ∆attλ::PBADI-SceI oriC::tetOarray GentR I-site C	SMR16511 x P1 SMR11768
SMR16534	MG1655 ∆araBAD567 ∆attλ::PBADI-SceI oriC::tetOarray GentR I-site D	SMR16511 x P1 SMR12725
SMR16572	MG1655 ∆araBAD567 ∆attλ::PBADI-SceI oriC::tetOarray GentR I-site C ∆attTn7::FRTcatFRT lcIts857 PRgam-gfp	SMR16528 x P1 SMR16470
SMR16578	MG1655 ∆araBAD567 ∆attλ::PBADI-SceI oriC::tetOarray GentR I-site D ∆attTn7::FRTcatFRT lcIts857 PRgam-gfp	SMR16534 x P1 SMR16470
SMR16600	MG1655 ∆araBAD567 ∆attλ::PBADI-SceI oriC::tetOarray GentR I-site C ∆attTn7::FRTcatFRT lcIts857 PRgam-gfp [pDB340]	SMR16572 x pDB340
SMR16606	MG1655 ∆araBAD567 ∆attλ::PBADI-SceI oriC::tetOarray GentR I-site D ∆attTn7::FRTcatFRT lcIts857 PRgam-gfp [pDB340]	SMR16578 x pDB340
SMR16674	MG1655 zif3981.8::FRTKanFRTISceIsite = I-site F	(Shee et al., 2012)
SMR16675	MG1655 zig4005.9::FRTKanFRTISceIsite = I-site G	(Shee et al., 2012)
SMR16687	MG1655 ∆araBAD567 ∆attλ::PBADI-SceI oriC::tetOarray GentR I-site F	SMR16511 x P1 SMR16674
SMR16689	MG1655 ∆araBAD567 ∆attλ::PBADI-SceI oriC::tetOarray GentR I-site G	SMR16511 x P1 SMR16675
SMR16695	MG1655 ∆araBAD567 ∆attλ::PBADI-SceI oriC::tetOarray GentR I-site F ∆attTn7::FRTcatFRT lcIts857 PRgam-gfp	SMR16687 x P1 SMR16470
SMR16697	MG1655 ∆araBAD567 ∆attλ::PBADI-SceI oriC::tetOarray GentR I-site G ∆attTn7::FRTcatFRT lcIts857 PRgam-gfp	SMR16689 x P1 SMR16470
SMR16711	MG1655 ∆araBAD567 ∆attλ::PBADI-SceI oriC::tetOarray GentR I-site F ∆attTn7::FRTcatFRT lcIts857 PRgam-gfp [PDB340]	SMR16695 x pDB340
SMR16713	MG1655 ∆araBAD567 ∆attλ::PBADI-SceI oriC::tetOarray GentR I-site G ∆attTn7::FRTcatFRT lcIts857 PRgam-gfp [PDB340]	SMR16697 x pDB340
	*E. coli strains and plasmids were constructed using standard P1 transduction, transformation (Miller, 1992), lysogenization (Gumbiner-Russo et al., 2001), recombinant DNA (Sambrook and Russell, 2001) and phage l Red-mediated short-homology recombineering methods (Datsenko and Wanner, 2000). Sequencing was performed by SeqWright DNA Technology Services (Houston, TX).
References
Biery MC, Stewart FJ, Stellwagen AE, Raleigh EA, Craig NL. 2000. A simple in vitro Tn7-based transposition system with low target site selectivity for genome and gene analysis. Nucleic Acids Res 28: 1067–77. doi: 10.1093/nar/28.5.1067.
Blankschien MD, Potrykus K, Grace E, Choudhary A, Vinella D, Cashel M, et al. 2009. TraR, a homolog of a RNAP secondary channel interactor, modulates transcription. PLOS Genet 5:e1000345. doi: 10.1371/journal.pgen.1000345.
Blattner FR, Plunkett GIII, Bloch CA, Perna NT, Burland V, Riley M, et al. 1997. The complete genome sequence of Escherichia coli K-12. Science 277:1453–62. doi: 10.1126/science.277.5331.1453.
Cairns J, Foster PL. 1991. Adaptive reversion of a frameshift mutation in Escherichia coli. Genetics 128:695–701.
Cherepanov PP, Wackernagel W. 1995. Gene disruption in Escherichia coli: TcR and KmR cassettes with the option of Flp-catalyzed excision of the antibiotic-resistance determinant. Gene 158:9–14. doi: 10.1016/0378-1119(95)00193-A.
Guzman LM, Belin D, Carson MJ, Beckwith J. 1995. Tight regulation, modulation, and high-level expression by vectors containing the arabinose PBAD promoter. J Bacteriol 177:4121–30.
Joshi MC, Bourniquel A, Fisher J, Ho BT, Magnan D, Kleckner N, et al. 2011. Escherichia coli sister chromosome separation includes an abrupt global transition with concomitant release of late-splitting intersister snaps. Proc Natl Acad Sci USA 108:2765–70. doi: 10.1073/pnas.1019593108.
Kovach ME, Elzer PH, Hill DS, Robertson GT, Farris MA, Roop RMII, et al. 1995. Four new derivatives of the broad-host-range cloning vector pBBR1MCS, carrying different antibiotic-resistance cassettes. Gene 166:175–6. doi: 10.1016/0378-1119(95)00584-1.
Li MZ, Elledge SJ. 2005. MAGIC, an in vivo genetic method for the rapid construction of recombinant DNA molecules. Nat Genet 37:311–9. doi: 10.1038/ng1505.
Magner DB, Blankschien MD, Lee JA, Pennington JM, Lupski JR, Rosenberg SM. 2007. RecQ promotes toxic recombination in cells lacking recombination intermediate-removal proteins. Mol Cell 26:273–86. doi: 10.1016/j.molcel.2007.03.012.
McKenzie GJ, Harris RS, Lee PL, Rosenberg SM. 2000. The SOS response regulates adaptive mutation. Proc Natl Acad Sci USA 97:6646–51. doi: 10.1073/pnas.120161797.
Striedner G, Pfaffenzeller I, Markus L, Nemecek S, Grabherr R, Bayer K. 2010. Plasmid-free T7-based Escherichia coli expression systems. Biotechnol Bioeng 105:786–94. doi: 10.1002/bit.22598.

## Sheet: B
Supplementary file 1B. PCR primers
Primer	Sequence (5' - 3')
P1	GGGGGGAGCTCCGTATCACGAGGCCCTTTCG
P2	GCGGAGAAGAATTTCACACAGAATTCGGG
P3	AATTCAGGGTGGTGAATGTGAAACCAGTAACGTTATACGATGTCGCAGAGGTGTAGGCTGGAGCTGCTTCG
P4	TTATGATTTCCCTCGACAATTCGCGCTAACTTACATTAATTGCGTTGCGCTCACATATGAATATCCTCCTTAG
P5	CAGCCTTCACGATAGCCACGCTCATACGCTTTACGCTTATGTGTAGGCTGGAGCTGCTTC
P6	GGCGCAAAAACCGTTGGTGGCGTCATGATAATGGCTACCAGCTTAAGACCCACTTTCACA
P7	CGTAACCTGGCAAAATCGGTTACGGTTGAGTAATAAATGGATGCCGATTGTGTAGGCTGGAGCTG
P8	ACGGTTTGTCACATGGAGTTGGCAGGATGTTTGATTAAAAACATATTAAATACCGGCTTCCTGTTC
P9	ACGGTTTGTCACATGGAGTTGGCAGGATGTTTGATTAAAAACATAGATTGTGTAGGCTGGAGCTG
P10	AACTCCAGTGAAAAGTTCTTCTCCTTTGCTAGCCATATGTATATCGGCGGCGGCGGCAATACCGGCTTCCTGTTC
P11	ACGGTTTGTCACATGGAGTTGGCAGGATGTTTGATTAAAAACATAGATTGTGTAGGCTGGAGCTG
P12	CGTAACCTGGCAAAATCGGTTACGGTTGAGTAATAAATGGATGCCAAATTAAAGCTCCTGTTAATTAATATC
P13	ACGGTTTGTCACATGGAGTTGGCAGGATGTTTGATTAAAAACATAGATTGTGTAGGCTGGAGCTG
P14	AATTGGGACAACTCCAGTGAAAAGTTCTTCTCCTTTGCTAGCCATAAATTAAAGCTCCTGTTAATTAATATC
P15	AGATGACGGTTTGTCACATGGAGTTGGCAGGATGTTTGATTAAAAACATAGTGTAGGCTGGAGCTGCTTC
P16	TGAGTCGTATTAAAGCTTGATATCGAATTCCCCGGATCCGTCGACCTGCATGGTCCATATGAATATCCTCC
P17	CCCTAATTCGATGAAGATTCTTGCTCAATTGTTATCAGCTGTGTAGGCTGGAGCTGCTTC
P18	AGACGTTTGGCTGATCGGCAAGGTGTTCTGGTCGGCGCATGGTCCATATGAATATCCTCC
P19	CACATGGAGTTGGCAGGATGTTTGATTAAAAACATAGATTGTGTAGGCTGGAGCTGCTTC
P20	AAATAAAGCTCCTGTTAATTAATATCCGCTGTATACAATGCAGGGTTATGCGTTGTTCCA
P21	TTCGATCACCCCTGCGTACA/CGCAACAGCATGGCGATAAC
P22	AATGATGCCGGTTACCCAAAGC/AGTTGCGTTTCGACGGTCATTC
